# Supplementary material for: Childhood malignancy-associated hemophagocytic lymphohistiocytosis: a retrospective, single-center study of 44 patients
Source: Front Immunol. 2026 May 7;17:1801752. doi: 10.3389/fimmu.2026.1801752 (PMC13189721; doi:10.3389/fimmu.2026.1801752)
Supplement: Supplementary file 1 [file DataSheet1.zip]

Archive with 5 entries (4 files):
- SupMaterial/
- SupMaterial/Table 2.docx
- SupMaterial/table S1.docx
- SupMaterial/Table1.docx
- SupMaterial/Table3.docx
