# Supplementary material for: Childhood malignancy-associated hemophagocytic lymphohistiocytosis: a retrospective, single-center study of 44 patients
Source: Front Immunol. 2026 May 7;17:1801752. doi: 10.3389/fimmu.2026.1801752 (PMC13189721; doi:10.3389/fimmu.2026.1801752)
Supplement: Supplementary file 2 [file DataSheet2.zip]

Archive with 7 entries (6 files):
- Re-submit supmaterial/
- Re-submit supmaterial/Reviewer 1.docx
- Re-submit supmaterial/Reviewer 2.docx
- Re-submit supmaterial/Table and Figure.docx
- Re-submit supmaterial/Table and Figure.pdf
- Re-submit supmaterial/Table S1.xlsx
- Re-submit supmaterial/Table S2.xlsx
