# Supplementary material for: Childhood malignancy-associated hemophagocytic lymphohistiocytosis: a retrospective, single-center study of 44 patients
Source: Front Immunol. 2026 May 7;17:1801752. doi: 10.3389/fimmu.2026.1801752 (PMC13189721; doi:10.3389/fimmu.2026.1801752)
Supplement: Supplementary file 2 [file DataSheet2.zip › Re-submit supmaterial/Table S1.xlsx]

## Sheet: Sheet1
	Lymphoma (n=25)	Acute leukemia (n=12)	Langerhans cell histiocytosis (n=7)	P value
Age (years)	7.77 ± 4.36	4.08 ± 3.12	10.14 ± 3.93	< 0.001
Gender				0.82
Male	17	9	4
Female	8	3	3
The form of HLH				< 0.001
Malignancy - induced HLH	24	9	1
Chemotherapy - induced HLH	1	3	6
Manifestations
Fever	23	11	6	0.8
Lymphadenectasis	22	6	2	0.03
Hepatomegaly	20	10	7	0.64
Splenomegaly	18	9	5	1
Lab test
Hemophagocytosis phenomenon in BM	17	7	6	0.54
EBV infection	9	2	2	0.49
Neutrophil (×109 /L)	2.93 ± 5.43	1.42 ± 1.86	4.90 ± 7.05	0.355
Hemoglobin (g/L)	90.36 ± 18.32	83.92 ± 19.87	91.86 ± 12.08	0.534
Platelet (×109 /L)	82.64 ± 59.11	58.83 ± 74.97	105.57 ± 54.83	0.292
Ferritin (ng/ml)	5055.74 ± 8595.80	3532.59 ± 4340.19	1524.87 ± 2035.06	0.478
Triglyceride (mmol/L)	2.69 ± 1.61	2.58± 1.44	2.24± 0.94	0.78
Fibrinogen (g/L)	188.64 ± 144.85	240.33 ± 88.26	298.57 ± 126.89	0.127
Aspartate aminotransferase (U/L)	117 (14-570)	200.5(226 - 864)	41 (21 - 93)	0.055
Alanine aminotransferase (U/L)	52(11-417)	97.5(10-1750)	45 (13-110)	0.32
Lactate dehydrogenase (U/L)	1079.68 ± 736.14	1252.83 ± 953.97	664.29 ± 616.45	0.295
Albumin (g/L)	31.30 ± 5.80	34.44 ± 7.11	35.37 ± 5.80	0.184
Total bilirubin (umol/L)	15.46 ± 18.51	27.33 ± 29.85	14.47 ± 11.49	0.259
Activated Partial Thromboplastin Time (sec)	64.54 ± 95.34	36.69 ± 9.25	32.73 ± 9.35	0.426
Prothrombin Time (sec)	13.42 ± 2.21	12.70 ± 1.82	11.30 ± 2.08	0.068
