# Supplementary material for: Childhood malignancy-associated hemophagocytic lymphohistiocytosis: a retrospective, single-center study of 44 patients
Source: Front Immunol. 2026 May 7;17:1801752. doi: 10.3389/fimmu.2026.1801752 (PMC13189721; doi:10.3389/fimmu.2026.1801752)
Supplement: Supplementary file 2 [file DataSheet2.zip › Re-submit supmaterial/Table S2.xlsx]

## Sheet: Sheet1
Abbreviations
AML	Acute myeloid leukemia
ANC	Absolute neutrophil count
AST	Aspartate aminotransferase
BM	Bone marrow
EBV	Epstein-Barr virus
HLH	Hemophagocytic lymphohistiocytosis
HSCT	Hematopoietic stem cell transplantation
LDH	Lactate dehydrogenase
M-HLH	Malignancy-associated hemophagocytic lymphohistiocytosis
OS	Overall survival
SCD25	Soluble CD25
SF	Serum ferritin
sHLH	Secondary hemophagocytic lymphohistiocytosis
